# Supplementary material for: Extensive sharing of chloroplast haplotypes among East Asian Cerris oaks: The imprints of shared ancestral polymorphism and introgression
Source: Ecol Evol. 2022 Jul 31;12(8):e9142. doi: 10.1002/ece3.9142 (PMC9339761; doi:10.1002/ece3.9142)
Supplement: Supplementary file 1 — Appendix S1 Supplementary Figures [file ECE3-12-e9142-s002.xlsx]

## Sheet: S1
Figure S1. Sampling sites of Quercus acutissima (red), Q. chenii (blue), and Q. variabilis (yellow) in this study, which encompass the entire distributions of the three species in China.

## Sheet: S2
Figure S2. Geographic distribution of the haplotypes in the lineage A in populations of Quercus acutissima (red), Q. chenii (blue), and Q. variabilis (yellow).

## Sheet: S3
Figure S3. Geographic distribution of the haplotypes in the lineage B in populations of Quercus acutissima (red), Q. chenii (blue), and Q. variabilis (yellow).

## Sheet: S4
Figure S4. Geographic distribution of the haplotypes in the lineage C in populations of Quercus acutissima (red), Q. chenii (blue), and Q. variabilis (yellow).

## Sheet: S5
Figure S5. Geographic distribution of the haplotype H1 in populations of Quercus acutissima (red), Q. chenii (blue), and Q. variabilis (yellow).

## Sheet: S6
Figure S6. Geographic distribution of the haplotype H2 in populations of Quercus acutissima (red), Q. chenii (blue), and Q. variabilis (yellow).

## Sheet: S7
Figure S7. Geographic distribution of the haplotype H3 in populations of Quercus acutissima (red), Q. chenii (blue), and Q. variabilis (yellow).

## Sheet: S8
Figure S8. Geographic distribution of the haplotype H4 in populations of Quercus acutissima (red), Q. chenii (blue), and Q. variabilis (yellow).

## Sheet: S9
Figure S9. Geographic distribution of the haplotype H5 in populations of Quercus acutissima (red), Q. chenii (blue), and Q. variabilis (yellow).

## Sheet: S10
Figure S10. Geographic distribution of the haplotype H6 in populations of Quercus acutissima (red), Q. chenii (blue), and Q. variabilis (yellow).

[truncated: 22 more sheets: S11, S12, S13, S14, S15, S16, S17, S18, S19, S20, S21, S22, S23, S24, S25, S26, S27, S28, S29, S30 …]
