# Supplementary material for: Extensive sharing of chloroplast haplotypes among East Asian Cerris oaks: The imprints of shared ancestral polymorphism and introgression
Source: Ecol Evol. 2022 Jul 31;12(8):e9142. doi: 10.1002/ece3.9142 (PMC9339761; doi:10.1002/ece3.9142)
Supplement: Supplementary file 2 — Appendix S2 Supplementary Tables [file ECE3-12-e9142-s001.xlsx]

## Sheet: Table S1
Table S1. Geographic information and genetic statistics for the 33 Quercus acutissima populations, 19 Q. chenii populations and 41 Q. variabilis populations investigated in this study.
Number	Species	Population code	Longitude (°E)	Latitude (°N)	Altitude (m)	Province	Location	Sample size	Number of individuals for each chloroplast DNA (cpDNA) haplotype																											h	Hd	π
									H1	H2	H3	H4	H5	H6	H7	H8	H9	H10	H11	H12	H13	H14	H15	H16	H17	H18	H19	H20	H21	H22	H23	H24	H25	H26	H27
1	Quercus acutissima	ATC	98.4834	25.0201	1771	Yunnan	Laifeng Mountain, Tengchong, Baoshan, Yunnan, China	12	1	11	0	0	0	0	0	0	0	0	0	0	0	0	0	0	0	0	0	0	0	0	0	0	0	0	0	2	0.166667	0.00014
2	Quercus acutissima	AKM	102.625	24.9771	2011	Yunnan	West Mountain, Xishan, Kunming, Yunnan, China	11	0	0	11	0	0	0	0	0	0	0	0	0	0	0	0	0	0	0	0	0	0	0	0	0	0	0	0	1	0	0
3	Quercus acutissima	AFN	105.555	23.6423	1033	Yunnan	Poyou Village, Funing, Wenshan, Yunnan, China	11	9	2	0	0	0	0	0	0	0	0	0	0	0	0	0	0	0	0	0	0	0	0	0	0	0	0	0	2	0.327273	0.00027
4	Quercus acutissima	AEMS	103.378	29.5948	814	Sichuan	Emei Mouantain, Emeishan, Leshan, Sichuan, China	10	5	0	0	5	0	0	0	0	0	0	0	0	0	0	0	0	0	0	0	0	0	0	0	0	0	0	0	2	0.555556	0.00046
5	Quercus acutissima	AKK	107.204	28.1758	1230	Guizhou	Kuankuoshui National Nature Reserve, Suiyang, Zunyi, Guizhou, China	7	7	0	0	0	0	0	0	0	0	0	0	0	0	0	0	0	0	0	0	0	0	0	0	0	0	0	0	1	0	0
6	Quercus acutissima	AJK	108.598	27.7883	650	Guizhou	Dewang Township, Jiangkou, Tongren, Guizhou, China	12	4	0	0	0	0	8	0	0	0	0	0	0	0	0	0	0	0	0	0	0	0	0	0	0	0	0	0	2	0.484848	0.0008
7	Quercus acutissima	ARJ	108.618	26.0219	690	Guizhou	Bakuang Mountain, Rongjiang, Qiandongnan, Guizhou, China	12	12	0	0	0	0	0	0	0	0	0	0	0	0	0	0	0	0	0	0	0	0	0	0	0	0	0	0	1	0	0
8	Quercus acutissima	ALN	105.247	32.7494	674	Gansu	Bikou Town, Wenxian, Longnan, Gansu, China	13	13	0	0	0	0	0	0	0	0	0	0	0	0	0	0	0	0	0	0	0	0	0	0	0	0	0	0	1	0	0
9	Quercus acutissima	AMX	106.692	33.085	573	Shaanxi	Anzui Village, Mianxian, Hanzhong, Shaanxi, China	12	12	0	0	0	0	0	0	0	0	0	0	0	0	0	0	0	0	0	0	0	0	0	0	0	0	0	0	1	0	0
10	Quercus acutissima	ANS	108.284	33.3047	791	Shaanxi	Zhujiazui Village, Ningshan, Ankang, Shaanxi, China	12	1	0	0	0	11	0	0	0	0	0	0	0	0	0	0	0	0	0	0	0	0	0	0	0	0	0	0	2	0.166667	0.00014
11	Quercus acutissima	AHL	109.017	35.7057	1048	Shaanxi	Diantou Town, Huangling, Yan'an, Shaanxi, China	12	0	12	0	0	0	0	0	0	0	0	0	0	0	0	0	0	0	0	0	0	0	0	0	0	0	0	0	1	0	0
12	Quercus acutissima	AAK	109.033	32.6683	399	Shaanxi	Xiangxidong, Hanbin, Ankang, Shaanxi, China	15	4	0	0	0	0	11	0	0	0	0	0	0	0	0	0	0	0	0	0	0	0	0	0	0	0	0	0	2	0.419048	0.00069
13	Quercus acutissima	ATE	106.647	25.1352	531	Guangxi	Baitang Village, Tian'e, Hechi, Guangxi, China	12	12	0	0	0	0	0	0	0	0	0	0	0	0	0	0	0	0	0	0	0	0	0	0	0	0	0	0	1	0	0
14	Quercus acutissima	ALC	113.054	25.2893	238	Guangdong	Jinjiling Mountain, Lechang, Shaoguan, Guangdong, China	16	3	0	0	0	0	13	0	0	0	0	0	0	0	0	0	0	0	0	0	0	0	0	0	0	0	0	0	2	0.325	0.00053
15	Quercus acutissima	ANL	113.081	24.9211	494	Guangdong	Nanling National Nature Reserve, Ruyuan, Shaoguan, Guangdong, China	5	0	0	0	0	0	0	0	0	0	0	0	0	0	0	0	5	0	0	0	0	0	0	0	0	0	0	0	1	0	0
16	Quercus acutissima	ACJ	109.115	19.0261	482	Hainan	Bawangling National Nature Reserve, Changjiang, Hainan, China	12	12	0	0	0	0	0	0	0	0	0	0	0	0	0	0	0	0	0	0	0	0	0	0	0	0	0	0	1	0	0
17	Quercus acutissima	ABJ	109.359	28.7004	619	Hunan	Baiyun Mountain, Baojing, Xiangxi, Hunan, China	5	4	0	0	0	0	0	0	0	0	0	0	0	0	0	0	0	0	1	0	0	0	0	0	0	0	0	0	2	0.4	0.00066
18	Quercus acutissima	AES	108.744	30.2623	1104	Hubei	Xiangshu Village, Lichuan, Enshi, Hubei, China	15	1	0	0	14	0	0	0	0	0	0	0	0	0	0	0	0	0	0	0	0	0	0	0	0	0	0	0	2	0.133333	0.00011
19	Quercus acutissima	AXY	112.158	31.9933	208	Hubei	Xianshan Mountain, Xiangcheng, Xiangyang, Hubei, China	16	5	0	0	0	1	6	0	1	3	0	0	0	0	0	0	0	0	0	0	0	0	0	0	0	0	0	0	5	0.766667	0.00149
20	Quercus acutissima	ANZ	112.104	33.5783	456	Henan	Qiaoduan Town, Nanzhao, Nanyang, Henan, China	15	0	0	0	0	0	11	0	4	0	0	0	0	0	0	0	0	0	0	0	0	0	0	0	0	0	0	0	2	0.419048	0.00172
21	Quercus acutissima	ATB	113.348	32.5061	336	Henan	Dahe Town, Tongbai, Nanyang, Henan, China	12	0	0	0	0	0	0	12	0	0	0	0	0	0	0	0	0	0	0	0	0	0	0	0	0	0	0	0	1	0	0
22	Quercus acutissima	AJGS	114.055	31.8254	178	Henan	Jigong Mountain, Shihe, Xinyang, Henan, China	15	3	0	0	0	1	1	4	0	0	1	5	0	0	0	0	0	0	0	0	0	0	0	0	0	0	0	0	6	0.819048	0.00152
23	Quercus acutissima	AYF	114.584	28.5575	401	Jiangxi	Guanshan National Nature Reserve, Yifeng, Yichun, Jiangxi, China	16	16	0	0	0	0	0	0	0	0	0	0	0	0	0	0	0	0	0	0	0	0	0	0	0	0	0	0	1	0	0
24	Quercus acutissima	AHB	116.966	33.9063	140	Anhui	Longji Mountain, Lieshan, Huaibei, Anhui, China	16	5	0	0	0	4	0	2	2	0	0	0	2	1	0	0	0	0	0	0	0	0	0	0	0	0	0	0	6	0.841667	0.00184
25	Quercus acutissima	AQY	118.017	30.6953	56	Anhui	Zhaohua Village, Qingyang, Chizhou, Anhui, China	12	0	0	0	0	0	0	0	0	0	0	0	0	0	12	0	0	0	0	0	0	0	0	0	0	0	0	0	1	0	0
26	Quercus acutissima	ANJ	118.817	32.069	156	Jiangsu	Zijin Mountain, Xuanwu, Nanjing, Jiangsu, China	14	14	0	0	0	0	0	0	0	0	0	0	0	0	0	0	0	0	0	0	0	0	0	0	0	0	0	0	1	0	0
27	Quercus acutissima	ALYG	119.243	34.6419	27	Jiangsu	Huaguo Mountain, Haizhou, Lianyungang, Jiangsu, China	16	10	0	0	0	0	0	6	0	0	0	0	0	0	0	0	0	0	0	0	0	0	0	0	0	0	0	0	2	0.5	0.00082
28	Quercus acutissima	AWTM	119.44	30.3239	459	Zhejiang	West Tianmu Mountain, Lin'an, Hangzhou, Zhejiang, China	19	6	0	0	0	0	7	2	0	0	3	0	0	0	0	1	0	0	0	0	0	0	0	0	0	0	0	0	5	0.766082	0.00145
29	Quercus acutissima	ATS	117.12	36.219	342	Shandong	Taishan Mountain, Daiyue, Tai'an, Shandong, China	15	12	0	0	0	3	0	0	0	0	0	0	0	0	0	0	0	0	0	0	0	0	0	0	0	0	0	0	2	0.342857	0.00028
30	Quercus acutissima	AYT	121.728	37.2761	165	Shandong	Kunyu Mountain, Mouping, Yantai, Shandong, China	14	5	0	0	0	0	0	6	0	0	0	0	2	0	0	1	0	0	0	0	0	0	0	0	0	0	0	0	4	0.714286	0.00142
31	Quercus acutissima	AQHD	119.457	39.8217	58	Hebei	Lianfeng Mountain, Beidaihe, Qinhuangdao, Hebei, China	10	10	0	0	0	0	0	0	0	0	0	0	0	0	0	0	0	0	0	0	0	0	0	0	0	0	0	0	1	0	0
32	Quercus acutissima	ADL	121.775	39.0839	140	Liaoning	Dahei Mountain, Jinzhou, Dalian, Liaoning, China	12	0	0	0	0	0	0	12	0	0	0	0	0	0	0	0	0	0	0	0	0	0	0	0	0	0	0	0	1	0	0
33	Quercus acutissima	AZH	122.764	39.9896	191	Liaoning	Buyun Mountain, Zhuanghe, Dalian, Liaoning, China	12	11	0	0	0	0	0	0	0	0	0	0	0	0	0	1	0	0	0	0	0	0	0	0	0	0	0	0	2	0.166667	0.00014
34	Quercus chenii	CTY	111.438	28.7899	139	Hunan	Taohuayuan Town, Taoyuan, Changde, Hunan, China	10	8	0	0	0	0	0	0	0	0	0	0	0	0	0	0	0	0	2	0	0	0	0	0	0	0	0	0	2	0.355556	0.00058
35	Quercus chenii	CYZ	112.988	25.2124	247	Hunan	Liyuan Town, Yizhang, Chenzhou, Hunan, China	10	0	0	0	0	0	0	0	0	0	0	0	0	0	0	0	10	0	0	0	0	0	0	0	0	0	0	0	1	0	0
36	Quercus chenii	CZZ	113.099	27.4025	84	Hunan	Zhuanqiao Town, Lukou, Zhuzhou, Hunan, China	6	6	0	0	0	0	0	0	0	0	0	0	0	0	0	0	0	0	0	0	0	0	0	0	0	0	0	0	1	0	0
37	Quercus chenii	CXN	114.487	29.8892	37	Hubei	Gaoqiao Town, Xian'an, Xianning, Hubei, China	10	0	10	0	0	0	0	0	0	0	0	0	0	0	0	0	0	0	0	0	0	0	0	0	0	0	0	0	1	0	0
38	Quercus chenii	CWN	115.006	29.2712	82	Jiangxi	Futian Township, Wuning, Jiujiang, Jiangxi, China	10	0	0	0	0	0	0	10	0	0	0	0	0	0	0	0	0	0	0	0	0	0	0	0	0	0	0	0	1	0	0
39	Quercus chenii	CLU	115.881	29.4985	99	Jiangxi	Zhangjia Village, Lushan, Jiujiang, Jiangxi, China	10	0	0	0	0	0	0	0	0	0	0	0	0	0	1	0	0	0	0	9	0	0	0	0	0	0	0	0	2	0.2	0.00049
40	Quercus chenii	CLA	115.913	27.34	175	Jiangxi	Nancun Township, Le'an, Fuzhou, Jiangxi, China	10	10	0	0	0	0	0	0	0	0	0	0	0	0	0	0	0	0	0	0	0	0	0	0	0	0	0	0	1	0	0
41	Quercus chenii	CLC	116.886	27.3112	102	Jiangxi	Rifeng Town, Lichuan, Fuzhou, Jiangxi, China	10	1	0	0	0	0	0	0	0	0	0	0	0	0	0	0	0	9	0	0	0	0	0	0	0	0	0	0	2	0.2	0.00016
42	Quercus chenii	CWY	117.732	29.2348	91	Jiangxi	Ziyang Town, Wuyuan, Shangrao, Jiangxi, China	10	0	0	0	0	0	0	0	0	0	0	0	0	0	0	0	0	0	0	6	4	0	0	0	0	0	0	0	2	0.533333	0.00263
43	Quercus chenii	CJZ	115.744	31.1869	625	Anhui	Tiantangzhai Town, Jinzhai, Lu'an, Anhui, China	10	10	0	0	0	0	0	0	0	0	0	0	0	0	0	0	0	0	0	0	0	0	0	0	0	0	0	0	1	0	0
44	Quercus chenii	CTH	116.201	30.4833	99	Anhui	Tianhua Town, Taihu, Anqing, Anhui, China	10	0	0	0	0	0	0	0	0	0	0	0	0	0	0	0	0	0	0	0	0	10	0	0	0	0	0	0	1	0	0
45	Quercus chenii	CQY	118.017	30.6953	56	Anhui	Zhaohua Village, Qingyang, Chizhou, Anhui, China	10	0	0	0	0	0	0	0	0	0	0	0	0	0	10	0	0	0	0	0	0	0	0	0	0	0	0	0	1	0	0
46	Quercus chenii	CQI	118.037	29.8098	494	Anhui	Qiyun Mountain, Xiuning, Huangshan, Anhui, China	10	0	0	0	0	0	0	0	10	0	0	0	0	0	0	0	0	0	0	0	0	0	0	0	0	0	0	0	1	0	0
47	Quercus chenii	CHS	118.111	30.1406	450	Anhui	Huangshan Mountain, Huangshan, Anhui, China	9	0	0	0	0	0	0	0	0	0	0	0	0	0	0	9	0	0	0	0	0	0	0	0	0	0	0	0	1	0	0
48	Quercus chenii	CGD	119.312	30.8387	50	Anhui	Baidian Town, Guangde, Xuancheng, Anhui, China	10	10	0	0	0	0	0	0	0	0	0	0	0	0	0	0	0	0	0	0	0	0	0	0	0	0	0	0	1	0	0
49	Quercus chenii	CNJ	119.023	31.6081	149	Jiangsu	Wuxiang Mountain, Lishui, Nanjing, Jiangsu, China	10	8	0	0	0	0	0	0	0	0	0	0	0	0	0	0	0	0	0	0	0	0	2	0	0	0	0	0	2	0.355556	0.00087
50	Quercus chenii	CTM	119.44	30.3239	459	Zhejiang	West Tianmu Mountain, Lin'an, Hangzhou, Zhejiang, China	10	0	0	0	0	0	0	0	0	0	0	0	0	0	0	10	0	0	0	0	0	0	0	0	0	0	0	0	1	0	0
51	Quercus chenii	CZN	119.575	30.3646	496	Zhejiang	Zhinan Village, Lin'an, Hangzhou, Zhejiang, China	10	0	0	0	0	0	10	0	0	0	0	0	0	0	0	0	0	0	0	0	0	0	0	0	0	0	0	0	1	0	0
52	Quercus chenii	CBY	119.911	28.4869	192	Zhejiang	Baiyun Mountain, Liandu, Lishui, Zhejiang, China	8	1	0	0	0	0	0	7	0	0	0	0	0	0	0	0	0	0	0	0	0	0	0	0	0	0	0	0	2	0.25	0.00041
53	Quercus variabilis	VYB	99.4667	25.1167	1821	Yunnan	Baoshan Mountain, Baoshan, Yunnan, China	12	8	4	0	0	0	0	0	0	0	0	0	0	0	0	0	0	0	0	0	0	0	0	0	0	0	0	0	2	0.484848	0.0004
54	Quercus variabilis	VYL	99.6667	26.8667	112	Yunnan	Shigu Town, Yulong, Lijiang, Yunnan, China	8	8	0	0	0	0	0	0	0	0	0	0	0	0	0	0	0	0	0	0	0	0	0	0	0	0	0	0	1	0	0
55	Quercus variabilis	VYA	102.45	24.9833	1826	Yunnan	Wenquan Town, Anning, Kunming, Yunnan, China	15	15	0	0	0	0	0	0	0	0	0	0	0	0	0	0	0	0	0	0	0	0	0	0	0	0	0	0	1	0	0
56	Quercus variabilis	VGT	106.61	34.35	1028	Gansu	Dongcha Forest, Maiji, Tianshui, Gansu, China	13	13	0	0	0	0	0	0	0	0	0	0	0	0	0	0	0	0	0	0	0	0	0	0	0	0	0	0	1	0	0
57	Quercus variabilis	VTGB	106.7	33.1	715	Shaanxi	Tuguanpu, Mianxian, Hanzhong, Shaanxi, China	4	4	0	0	0	0	0	0	0	0	0	0	0	0	0	0	0	0	0	0	0	0	0	0	0	0	0	0	1	0	0
58	Quercus variabilis	VTB	107.7	34.0833	2007	Shaanxi	Taibai Mountain, Taibai, Baoji, Shaanxi, China	10	10	0	0	0	0	0	0	0	0	0	0	0	0	0	0	0	0	0	0	0	0	0	0	0	0	0	0	1	0	0
59	Quercus variabilis	VLGT	108.267	34.05	701	Shaanxi	Louguantai National Forest Park, Zhouzhi, Xi'an, Shaanxi, China	8	0	0	0	0	0	0	8	0	0	0	0	0	0	0	0	0	0	0	0	0	0	0	0	0	0	0	0	1	0	0
60	Quercus variabilis	VAK	109.033	32.6667	370	Shaanxi	Xiangxidong, Hanbin, Ankang, Shaanxi, China	12	3	0	0	0	0	9	0	0	0	0	0	0	0	0	0	0	0	0	0	0	0	0	0	0	0	0	0	2	0.409091	0.00067
61	Quercus variabilis	VBMT	110.267	35.5333	960	Shaanxi	Baimatan, Huanglong, Yan'an, Shaanxi, China	7	7	0	0	0	0	0	0	0	0	0	0	0	0	0	0	0	0	0	0	0	0	0	0	0	0	0	0	1	0	0
62	Quercus variabilis	VGX	105.933	24.4333	696	Guangxi	Pinglou, Tianlin, Baise, Guangxi, China	11	11	0	0	0	0	0	0	0	0	0	0	0	0	0	0	0	0	0	0	0	0	0	0	0	0	0	0	1	0	0
63	Quercus variabilis	VGD	113.083	24.9167	500	Guangdong	Nanling National Forest Park, Ruyuan, Shaoguan, Guangdong, China	3	0	0	0	0	0	0	3	0	0	0	0	0	0	0	0	0	0	0	0	0	0	0	0	0	0	0	0	1	0	0
64	Quercus variabilis	VHH	110.1	27.5167	455	Hunan	Kanglong Nature Reserve, Zhongfang, Huaihua, Hunan, China	14	1	0	0	0	0	0	0	0	0	0	0	0	0	0	0	0	0	13	0	0	0	0	0	0	0	0	0	2	0.142857	0.00023
65	Quercus variabilis	VHY	111.2	30.4333	276	Hubei	Changyang, Yichang, Hubei, China	11	9	0	0	0	0	1	1	0	0	0	0	0	0	0	0	0	0	0	0	0	0	0	0	0	0	0	0	3	0.345455	0.0006
66	Quercus variabilis	VFJY	111.933	31.75	237	Hubei	Fangjiaya, Nanzhang, Xiangyang, Hubei, China	13	13	0	0	0	0	0	0	0	0	0	0	0	0	0	0	0	0	0	0	0	0	0	0	0	0	0	0	1	0	0
67	Quercus variabilis	VBMH	115.767	31.0167	312	Hubei	Baimiaohe, Luotian, Huanggang, Hubei, China	14	0	1	0	0	0	13	0	0	0	0	0	0	0	0	0	0	0	0	0	0	0	0	0	0	0	0	0	2	0.142857	0.00035
68	Quercus variabilis	VSMX	111.217	34.5	1121	Henan	Ganshan Mountain, Shanzhou, Sanmenxia, Henan, China	6	0	0	0	0	0	6	0	0	0	0	0	0	0	0	0	0	0	0	0	0	0	0	0	0	0	0	0	1	0	0
69	Quercus variabilis	VNY	111.917	33.5	1112	Henan	Baotianman, Neixiang, Nanyang, Henan, China	13	1	0	0	0	0	0	0	12	0	0	0	0	0	0	0	0	0	0	0	0	0	0	0	0	0	0	0	2	0.153846	0.00038
70	Quercus variabilis	VXY	114	32.1167	131	Henan	Nanwan Scenic Area, Shihe, Xinyang, Henan, China	8	2	0	0	0	0	2	0	0	0	0	0	0	0	0	0	0	0	0	0	0	0	0	0	0	1	3	0	4	0.821429	0.00179
71	Quercus variabilis	VJX	115.617	29.0833	360	Jiangxi	Yunshan Reclamation Field, Yongxiu, Jiujiang, Jiangxi, China	13	9	0	0	0	0	0	3	0	0	0	0	0	0	0	0	0	0	0	0	0	0	0	1	0	0	0	0	3	0.5	0.00082
72	Quercus variabilis	VFD	118.317	25.75	484	Fujian	Dehua, Quanzhou, Fujian, China	12	0	0	0	0	0	0	12	0	0	0	0	0	0	0	0	0	0	0	0	0	0	0	0	0	0	0	0	1	0	0
73	Quercus variabilis	VDX	118.683	28.0333	704	Fujian	Dangxi, Pucheng, Nanping, Fujian, China	7	7	0	0	0	0	0	0	0	0	0	0	0	0	0	0	0	0	0	0	0	0	0	0	0	0	0	0	1	0	0
74	Quercus variabilis	VMS	116.083	31.35	659	Anhui	Maoshan Forest, Huoshan, Lu'an, Anhui, China	12	0	1	0	0	0	0	0	0	0	0	0	0	0	0	0	0	0	1	0	0	0	0	0	10	0	0	0	3	0.318182	0.00088
75	Quercus variabilis	VAX	117.05	34.0167	117	Anhui	Huangzangyu National Park, Xiaoxian, Suzhou, Anhui, China	11	0	0	0	0	0	0	0	0	0	0	0	0	0	0	0	0	0	0	0	0	0	0	0	0	0	0	11	1	0	0
76	Quercus variabilis	VAF	117.567	32.65	28	Anhui	Fengyang, Chuzhou, Anhui, China	12	0	0	0	0	0	0	0	0	0	0	0	0	0	0	0	0	0	0	0	0	0	0	0	0	0	0	12	1	0	0
77	Quercus variabilis	VCW	117.55	29.6	459	Anhui	Chawan Forest, Qimen, Huangshan, Anhui, China	8	0	0	0	0	0	0	8	0	0	0	0	0	0	0	0	0	0	0	0	0	0	0	0	0	0	0	0	1	0	0
78	Quercus variabilis	VNJ	119.2	32.1333	160	Jiangsu	Xiashu Forest, Jurong, Zhenjiang, Jiangsu, China	10	0	0	0	0	0	0	10	0	0	0	0	0	0	0	0	0	0	0	0	0	0	0	0	0	0	0	0	1	0	0
79	Quercus variabilis	VHZ	120	30.2	349	Zhejiang	West Tianmu Mountain, Lin'an, Hangzhou, Zhejiang, China	10	7	1	0	0	0	0	0	0	1	0	0	0	0	1	0	0	0	0	0	0	0	0	0	0	0	0	0	4	0.533333	0.00062
80	Quercus variabilis	VDM	122.05	29.9667	92	Zhejiang	Damao Island, Dinghai, Zhoushan, Zhejiang, China	11	0	0	0	0	0	0	0	0	2	0	0	0	0	0	0	0	0	0	0	0	0	0	9	0	0	0	0	2	0.327273	0.00081
81	Quercus variabilis	VZP	122.067	29.9833	84	Zhejiang	Panzhi, Dinghai, Zhoushan, Zhejiang, China	12	0	0	0	0	0	0	0	0	0	0	0	0	0	0	0	0	0	0	0	0	0	0	12	0	0	0	0	1	0	0
82	Quercus variabilis	VZY	122.083	30.0333	42	Zhejiang	Yancang, Dinghai, Zhoushan, Zhejiang, China	12	0	0	0	0	0	0	0	0	0	0	0	0	0	0	0	0	0	0	0	0	0	0	12	0	0	0	0	1	0	0
83	Quercus variabilis	VTH	120.967	24.8833	100	Taiwan	Kengzihkou Range, Hsinchu, Taiwan, China	14	0	0	0	0	0	0	14	0	0	0	0	0	0	0	0	0	0	0	0	0	0	0	0	0	0	0	0	1	0	0
84	Quercus variabilis	VTK	121	24.2	750	Taiwan	Guguan, Taichung, Taiwan, China	9	0	0	0	0	0	0	9	0	0	0	0	0	0	0	0	0	0	0	0	0	0	0	0	0	0	0	0	1	0	0
85	Quercus variabilis	VTN	121.033	24.0833	756	Taiwan	Shou-Cheng Mountain, Nantou, Taiwan, China	6	1	0	0	0	0	0	5	0	0	0	0	0	0	0	0	0	0	0	0	0	0	0	0	0	0	0	0	2	0.333333	0.00055
86	Quercus variabilis	VTT	121.3	24.4	1910	Taiwan	Wuling Farm, Taoshan, Taiwan, China	11	0	0	0	0	0	0	11	0	0	0	0	0	0	0	0	0	0	0	0	0	0	0	0	0	0	0	0	1	0	0
87	Quercus variabilis	VSY	121.75	37.3	223	Shandong	Kunyu Mountain, Mouping, Yantai, Shandong, China	10	0	0	0	0	0	0	10	0	0	0	0	0	0	0	0	0	0	0	0	0	0	0	0	0	0	0	0	1	0	0
88	Quercus variabilis	VTL	113.817	38.6833	1145	Hebei	Tuoliang Scenic Area, Pingshan, Shijiazhuang, Hebei, China	10	0	0	0	0	0	10	0	0	0	0	0	0	0	0	0	0	0	0	0	0	0	0	0	0	0	0	0	1	0	0
89	Quercus variabilis	VHX	113.833	37.0833	801	Hebei	Baian, Xingtai, Hebei, China	12	12	0	0	0	0	0	0	0	0	0	0	0	0	0	0	0	0	0	0	0	0	0	0	0	0	0	0	1	0	0
90	Quercus variabilis	VHYS	115.483	39.4833	516	Hebei	Hongya Mountain, Yixian, Baoding, Hebei, China	12	12	0	0	0	0	0	0	0	0	0	0	0	0	0	0	0	0	0	0	0	0	0	0	0	0	0	0	1	0	0
91	Quercus variabilis	VPG	117.117	40.25	260	Beijing	Sizuolou Forest, Pinggu, Beijing, China	16	0	0	0	0	0	4	0	0	0	0	0	0	12	0	0	0	0	0	0	0	0	0	0	0	0	0	0	2	0.4	0.00164
92	Quercus variabilis	VLD	121.8	39.1	180	Liaoning	Dahei Mountain, Jinzhou, Dalian, Liaoning, China	10	0	0	0	0	0	0	10	0	0	0	0	0	0	0	0	0	0	0	0	0	0	0	0	0	0	0	0	1	0	0
93	Quercus variabilis	VLZ	122.967	39.9833	250	Liaoning	Zhuanghe, Dalian, Liaoning, China	17	0	0	0	0	0	0	0	0	0	0	0	0	0	0	17	0	0	0	0	0	0	0	0	0	0	0	0	1	0	0
h, number of haplotypes in each population; Hd, haplotype diversity; π, nucleotide diversity.

## Sheet: Table S2
Table S2. Genbank accession numbers for each chloroplast DNA (cpDNA) haplotype detected in this study.
Haplotype	Species	Section	atpB-rbcL		trnH-psbA		Number of individuals
			Acc. #	Source	Acc. #	Source
H1	Quercus acutissima	Cerris	KT152178	This study	KT152191	This study	197
H1	Quercus chenii	Cerris	MH924168	This study	MH924181	This study	54
H1	Quercus variabilis	Cerris	JF753584	Chen et al., 2012	JF753574	Chen et al., 2012	153
H2	Quercus acutissima	Cerris	KT152179	This study	KT152191	This study	25
H2	Quercus chenii	Cerris	MH924169	This study	MH924181	This study	10
H2	Quercus variabilis	Cerris	JF753585	Chen et al., 2012	JF753574	Chen et al., 2012	7
H3	Quercus acutissima	Cerris	KT152178	This study	KT152196	This study	11
H4	Quercus acutissima	Cerris	KT152178	This study	KT152195	This study	19
H5	Quercus acutissima	Cerris	KT152178	This study	KT152193	This study	20
H6	Quercus acutissima	Cerris	KT152178	This study	KT152197	This study	57
H6	Quercus chenii	Cerris	MH924168	This study	MH924190	This study	10
H6	Quercus variabilis	Cerris	JF753584	Chen et al., 2012	JF753575	Chen et al., 2012	45
H7	Quercus acutissima	Cerris	KT152180	This study	KT152191	This study	44
H7	Quercus chenii	Cerris	MH924170	This study	MH924181	This study	17
H7	Quercus variabilis	Cerris	JF753587	Chen et al., 2012	JF753574	Chen et al., 2012	104
H8	Quercus acutissima	Cerris	KT152179	This study	KT152199	This study	7
H8	Quercus chenii	Cerris	MH924169	This study	MH924186	This study	10
H8	Quercus variabilis	Cerris	JF753585	Chen et al., 2012	JF753582	Chen et al., 2012	12
H9	Quercus acutissima	Cerris	KT152178	This study	KT152200	This study	3
H9	Quercus variabilis	Cerris	JF753584	Chen et al., 2012	JF753578	Chen et al., 2012	3
H10	Quercus acutissima	Cerris	KT152182	This study	KT152191	This study	4
H11	Quercus acutissima	Cerris	KT152183	This study	KT152191	This study	5
H12	Quercus acutissima	Cerris	KT152178	This study	KT152194	This study	4
H13	Quercus acutissima	Cerris	KT152180	This study	KT152198	This study	1
H13	Quercus variabilis	Cerris	JF753587	Chen et al., 2012	JF753583	Chen et al., 2012	12
H14	Quercus acutissima	Cerris	KT152179	This study	KT152192	This study	12
H14	Quercus chenii	Cerris	MH924169	This study	MH924189	This study	11
H14	Quercus variabilis	Cerris	JF753585	Chen et al., 2012	JF753576	Chen et al., 2012	1
H15	Quercus acutissima	Cerris	KT152181	This study	KT152191	This study	3
H15	Quercus chenii	Cerris	MH924171	This study	MH924181	This study	19
H15	Quercus variabilis	Cerris	JF753586	Chen et al., 2012	JF753574	Chen et al., 2012	17
H16	Quercus acutissima	Cerris	KT152178	This study	OL455917	This study	5
H16	Quercus chenii	Cerris	MH924168	This study	MH924185	This study	10
H17	Quercus chenii	Cerris	MH924168	This study	MH924188	This study	9
H18	Quercus acutissima	Cerris	KT152179	This study	OL455916	This study	1
H18	Quercus chenii	Cerris	MH924169	This study	MH924182	This study	2
H18	Quercus variabilis	Cerris	JF753585	Chen et al., 2012	JF753579	Chen et al., 2012	14
H19	Quercus chenii	Cerris	MH924169	This study	MH924183	This study	15
H20	Quercus chenii	Cerris	MH924168	This study	MH924184	This study	4
H21	Quercus chenii	Cerris	MH924168	This study	MH924187	This study	10
H22	Quercus chenii	Cerris	MH924168	This study	MH924191	This study	2
H23	Quercus variabilis	Cerris	JF753588	Chen et al., 2012	JF753574	Chen et al., 2012	34
H24	Quercus variabilis	Cerris	JF753591	Chen et al., 2012	JF753581	Chen et al., 2012	10
H25	Quercus variabilis	Cerris	JF753592	Chen et al., 2012	JF753574	Chen et al., 2012	1
H26	Quercus variabilis	Cerris	JF753593	Chen et al., 2012	JF753574	Chen et al., 2012	3
H27	Quercus variabilis	Cerris	JF753584	Chen et al., 2012	JF753573	Chen et al., 2012	23
H28	Quercus cerris**	Cerris	AB124954	Kamiya et al., 2003	LT963519	Simeone et al., 2018	1
H28	Quercus suber**	Cerris	AB124975	Kamiya et al., 2003	HE591296	Simeone et al., 2013	1
H28	Quercus dolicholepis	Ilex	KU240010*	Yang et al., 2016b	KU240010*	Yang et al., 2016b	1
H28	Quercus baronii	Ilex	KT963087*	Yang et al., 2017	KT963087*	Yang et al., 2017	1
H29	Quercus phillyraeoides	Ilex	MK105462*	Pang et al., 2019	MK105462*	Pang et al., 2019	1
H30	Quercus ilex**	Ilex	AB124961	Kamiya et al., 2003	LM652788	Simeone et al., 2016	1
H31	Quercus coccifera**	Ilex	AB124955	Kamiya et al., 2003	LM652772	Simeone et al., 2016	1
H32	Quercus tarokoensis	Ilex	MF135621*	Yang et al., 2018b	MF135621*	Yang et al., 2018b	1
H33	Quercus bawanglingensis	Ilex	MK449426*	Liu et al., 2019	MK449426*	Liu et al., 2019	1
H34	Quercus spinosa	Ilex	KX911972*	Yang et al., 2018c	KX911972*	Yang et al., 2018c	1
H35	Quercus aquifolioides	Ilex	KX911971*	Yang et al., 2018c	KX911971*	Yang et al., 2018c	1
H36	Quercus delavayi	Cyclobalanopsis	MW450870*	GenBank	MW450870*	GenBank	1
H37	Quercus schottkyana	Cyclobalanopsis	MW450872*	Li et al., 2021a	MW450872*	Li et al., 2021a	1
* Sequences for the two non-coding regions were obtained by BLAST search against the corresponding complete plastid genome sequences.
** Sequences belonging to the same species but different individuals were used to reconstructed the haplotypes.

## Sheet: Table S3
Table S3. Chloroplast DNA (cpDNA) haplotypes identified in this study based on 34 nucleotide substitutions , 15 indels , and one 32-bp inversion.
Haplotype	Lineage	atpB-rbcL																				trnH-psbA
		24	56	76	113	188	237-241	277	306-311	336	353*	359	409-416	434	473	482	501	507	511	517	620	765	834-865	836	840	843	881-888**	892	894	896-919	925-945	946-950	956-963***	967-987	1009	1045-1049	1064	1101	1139	1164	1166	1167-1185	1193	1195-1196	1200	1206-1226	1261	1267	1307
H1	B	C	T	T	A	G	I11	T	I12	T	G	T	-	C	A	A	G	C	T	A	C	A	R1	T	C	C	I1	A	T	-	-	I4	I10	-	G	I13	A	A	C	A	A	-	G	I14	C	-	G	G	A
H2	A	C	T	T	A	G	I11	T	I12	T	A	T	-	C	A	A	G	C	T	A	C	A	R1	T	C	C	I1	A	T	-	-	I4	I10	-	G	I13	A	A	C	A	A	-	G	I14	C	-	G	G	A
H3	B	C	T	T	A	G	I11	T	I12	T	G	T	-	C	A	A	G	C	T	A	C	A	R1	T	C	C	I1	A	T	-	-	I4	I10	-	G	I13	A	A	C	A	A	-	G	I14	C	-	A	G	A
H4	B	C	T	T	A	G	I11	T	I12	T	G	T	-	C	A	A	G	C	T	A	C	A	R1	T	C	C	I1	A	T	-	-	I4	I10	-	G	I13	A	A	C	A	A	I6	G	I14	C	-	G	G	A
H5	B	C	T	T	A	G	I11	T	I12	T	G	T	-	C	A	A	G	C	T	A	C	A	R2	T	C	C	I1	A	T	-	-	I4	I10	-	G	I13	A	A	C	A	A	-	G	I14	C	-	G	G	A
H6	C	C	T	T	A	G	I11	T	I12	T	G	T	-	C	A	A	G	C	T	A	C	A	R1	T	T	C	-	A	T	-	-	I4	I10	-	G	I13	A	A	C	A	A	-	G	I14	C	-	G	G	A
H7	A	C	T	T	A	G	I11	T	I12	T	A	T	-	C	G	A	G	C	T	A	C	A	R1	T	C	C	I1	A	T	-	-	I4	I10	-	G	I13	A	A	C	A	A	-	G	I14	C	-	G	G	A
H8	A	C	T	T	A	G	I11	T	I12	T	A	T	-	C	A	A	G	C	T	A	C	A	R1	T	C	C	I1	A	T	-	I3	I4	I10	I5	G	I13	A	A	C	A	A	-	G	I14	C	-	G	G	A
H9	C	C	T	T	A	G	I11	T	I12	T	G	T	-	C	A	A	G	C	T	A	C	A	R1	T	C	C	-	A	T	-	-	I4	I10	-	G	I13	A	A	C	A	A	-	G	I14	C	-	G	G	A
H10	B	C	T	T	A	G	I11	T	I12	T	G	T	-	C	A	A	G	C	T	A	A	A	R1	T	C	C	I1	A	T	-	-	I4	I10	-	G	I13	A	A	C	A	A	-	G	I14	C	-	G	G	A
H11	B	C	T	T	A	G	I11	T	I12	T	G	G	-	C	A	A	G	C	T	A	C	A	R1	T	C	C	I1	A	T	-	-	I4	I10	-	G	I13	A	A	C	A	A	-	G	I14	C	-	G	G	A
H12	C	C	T	T	A	G	I11	T	I12	T	G	T	-	C	A	A	G	C	T	A	C	A	R1	T	C	C	-	A	T	-	-	I4	I10	-	G	I13	A	A	C	A	A	-	G	I14	C	-	G	G	A
H13	A	C	T	T	A	G	I11	T	I12	T	A	T	-	C	G	A	G	C	T	A	C	A	R1	T	C	C	I1	A	T	-	-	I4	I10	-	G	I13	C	A	C	A	A	-	G	I14	C	-	G	G	A
H14	A	C	T	T	A	G	I11	T	I12	T	A	T	-	C	A	A	G	C	T	A	C	A	R1	T	C	C	I1	A	T	-	I3	I4	I10	-	G	I13	A	A	C	A	A	-	G	I14	C	-	G	G	A
H15	B	C	T	T	A	G	I11	C	I12	T	G	T	-	C	A	A	G	C	T	A	C	A	R1	T	C	C	I1	A	T	-	-	I4	I10	-	G	I13	A	A	C	A	A	-	G	I14	C	-	G	G	A
H16	B	C	T	T	A	G	I11	T	I12	T	G	T	-	C	A	A	G	C	T	A	C	A	R1	G	C	C	I1	A	T	-	-	I4	I10	-	G	I13	A	A	C	A	A	-	G	I14	C	-	G	G	A
H17	B	C	T	T	A	G	I11	T	I12	T	G	T	-	C	A	A	G	C	T	A	C	A	R1	T	C	C	I1	A	T	-	-	I4	I10	-	G	I13	A	A	C	A	A	-	G	I14	C	-	G	G	A
H18	A	C	T	T	A	G	I11	T	I12	T	A	T	-	C	A	A	G	C	T	A	C	A	R1	T	C	C	I1	A	T	-	-	I4	I10	-	G	I13	A	A	C	A	A	-	G	I14	C	I7	G	G	A
H19	A	C	T	T	A	G	I11	T	I12	T	A	T	-	C	A	A	G	C	T	A	C	A	R1	T	C	C	I1	A	T	-	I3	I4	I10	-	G	I13	A	A	C	-	T	I6	G	I14	C	-	G	G	A
H20	B	C	T	T	A	G	I11	T	I12	T	G	T	-	C	A	A	G	C	T	A	C	A	R1	T	C	C	I1	T	T	-	-	I4	I10	-	G	I13	A	A	C	A	A	-	G	I14	C	-	G	G	A
H21	B	C	T	T	A	G	I11	T	I12	T	G	T	-	C	A	A	G	C	T	A	C	A	R1	T	C	C	I1	T	T	-	I3	-	I10	-	G	I13	A	A	C	A	A	-	G	I14	C	-	G	G	A
H22	C	C	T	T	A	G	I11	T	I12	T	G	T	-	C	A	A	G	C	T	A	C	A	R1	T	T	C	-	A	T	-	-	I4	I10	-	G	I13	A	A	T	A	A	-	G	I14	C	-	G	G	A
H23	A	C	T	T	A	G	I11	T	I12	T	A	T	-	C	A	A	G	A	T	A	C	A	R1	T	C	C	I1	A	T	-	-	I4	I10	-	G	I13	A	A	C	A	A	-	G	I14	C	-	G	G	A
H24	B	C	T	T	A	G	I11	T	I12	T	G	T	-	C	A	A	G	C	G	A	C	A	R1	T	C	C	I1	A	T	I2	-	I4	I10	-	G	I13	A	A	C	A	A	-	G	I14	C	-	G	G	A
H25	B	C	T	T	A	G	I11	T	I12	T	G	T	-	C	A	A	G	C	T	G	C	A	R1	T	C	C	I1	A	T	-	-	I4	I10	-	G	I13	A	A	C	A	A	-	G	I14	C	-	G	G	A
H26	A	C	T	T	A	G	I11	T	I12	T	A	T	-	G	A	A	G	C	T	A	C	A	R1	T	C	C	I1	A	T	-	-	I4	I10	-	G	I13	A	A	C	A	A	-	G	I14	C	-	G	G	A
H27	B	C	T	T	A	G	I11	T	I12	T	G	T	-	C	A	A	G	C	T	A	C	A	R1	T	C	C	I1	A	G	-	-	I4	I10	-	G	I13	A	A	C	A	A	-	G	I14	C	-	G	G	A
H28	Outgroups	C	T	T	A	G	I11	T	I12	T	G	T	-	C	A	A	G	C	T	A	C	A	R1	T	C	C	-	A	T	-	-	I4	-	-	G	I13	A	A	C	A	A	-	G	I14	C	-	G	G	A
H29	Outgroups	C	T	T	A	G	I11	T	I12	T	G	T	I9	C	A	A	G	C	T	A	C	A	R1	T	C	C	-	A	T	-	-	I4	-	-	G	I13	A	A	C	A	A	-	G	I14	C	-	G	G	A
H30	Outgroups	T	T	T	A	A	I11	T	I12	T	G	T	-	C	A	A	T	C	T	A	C	A	R1	T	C	C	-	A	T	-	-	I4	-	-	G	I13	A	A	C	A	A	-	G	I14	C	-	G	G	A
H31	Outgroups	T	T	T	A	A	I11	T	I12	T	G	T	-	C	A	A	T	C	T	A	C	A	R1	T	C	C	-	A	T	-	-	I4	-	-	G	-	A	A	C	A	A	-	G	I14	C	-	G	G	A
H32	Outgroups	C	T	T	G	G	I11	T	I12	T	G	T	-	C	A	A	G	C	T	A	C	A	R1	T	C	C	-	A	T	-	-	I4	-	-	G	I13	A	G	C	A	A	-	G	I14	C	-	G	G	G
H33	Outgroups	C	T	T	A	G	I11	T	I12	T	G	T	-	C	A	A	G	C	T	A	C	A	R1	T	C	C	-	A	T	-	-	I4	-	-	G	I13	A	G	C	A	A	-	G	I14	C	-	G	G	A
H34	Outgroups	C	C	T	A	G	-	T	I12	A	G	T	-	C	A	G	T	C	T	A	C	A	R2	T	C	C	-	A	T	-	-	I4	-	-	T	I13	A	G	C	A	A	-	G	I14	C	-	G	G	A
H35	Outgroups	C	C	T	A	G	-	T	I12	A	G	T	I9	C	A	G	T	C	T	A	C	T	R2	T	C	C	-	A	T	-	-	I4	-	-	T	I13	A	G	C	A	A	-	G	I14	C	-	G	G	A
H36	Outgroups	C	T	C	A	G	I11	T	-	T	G	T	-	C	A	A	T	C	T	A	C	A	R2	T	C	T	-	A	T	-	-	I4	-	-	T	I13	A	G	C	A	A	-	G	I14	T	-	G	G	A
H37	Outgroups	C	T	C	A	G	I11	T	-	T	G	T	-	C	A	A	T	C	T	A	C	A	R2	T	C	C	-	A	T	-	-	I4	-	-	T	I13	A	G	C	A	A	-	A	-	T	-	G	T	A
R1	AATCAACTTCTTGTTTTATCAAGAGGGTTGAC
R2	GTCAACCCTCTTGATAAAACAAGAAGTTGATT
I1	TTTATTAA
I2	GCTTTCTTATTTATTAATTTATTA
I3	TTAATTATTAAATTATTATAT
I4	TTAAT
I5	TTAATTATTAAATTATTATAT
I6	TTTTATTTATTTATTTAAA
I7	ATTTATTTTCTGCCTCTTGTC
I8	CTACA
I9	AGTTTTAG
I10	AATTATTA
I11	AATAT
I12	CTTATT
I13	TATAA
I14	TA
*	Lineages A and B were separated by a substitution (A/G) in the atpB-rbcL region
**	Lineages B and C were separated by an 8-bp indel in the trnH-psbA region
***	All the 13 outgroups were separated by the lineage C by an 8-bp indel in the trnH-psbA region
[truncated: 2 more columns]

## Sheet: Table S4
Table S4. Number of individuals and number of populations for each of the 27 chloroplast DNA (cpDNA) haplotypes detected in Quercus acutissima, Q. chenii, and Q. variabilis.
Haplotype	Species	Lineage	Individual level								Population level
			Q. acutissima		Q. chenii		Q. variabilis		Three species		Q. acutissima		Q. chenii		Q. variabilis		Three species
			Number	Proportion (%)	Number	Proportion (%)	Number	Proportion (%)	Number	Proportion (%)	Number	Proportion (%)	Number	Proportion (%)	Number	Proportion (%)	Number	Proportion (%)
H1	Q. acutissima, Q. chenii, Q. variabilis	B	197	47.1292	54	29.5082	153	34.8519	404	38.8462	26	78.7879	8	42.1053	20	48.7805	54	58.0645
H2	Q. acutissima, Q. chenii, Q. variabilis	A	25	5.98086	10	5.46448	7	1.59453	42	4.03846	3	9.09091	1	5.26316	4	9.7561	8	8.60215
H3	Q. acutissima	B	11	2.63158	0	0	0	0	11	1.05769	1	3.0303	0	0	0	0	1	1.07527
H4	Q. acutissima	B	19	4.54545	0	0	0	0	19	1.82692	2	6.06061	0	0	0	0	2	2.15054
H5	Q. acutissima	B	20	4.78469	0	0	0	0	20	1.92308	5	15.1515	0	0	0	0	5	5.37634
H6	Q. acutissima, Q. chenii, Q. variabilis	C	57	13.6364	10	5.46448	45	10.2506	112	10.7692	7	21.2121	1	5.26316	7	17.0732	15	16.129
H7	Q. acutissima, Q. chenii, Q. variabilis	A	44	10.5263	17	9.28962	104	23.6902	165	15.8654	7	21.2121	2	10.5263	13	31.7073	22	23.6559
H8	Q. acutissima, Q. chenii, Q. variabilis	A	7	1.67464	10	5.46448	12	2.73349	29	2.78846	3	9.09091	1	5.26316	1	2.43902	5	5.37634
H9	Q. acutissima, Q. variabilis	C	3	0.717703	0	0	3	0.683371	6	0.576923	1	3.0303	0	0	2	4.87805	3	3.22581
H10	Q. acutissima	B	4	0.956938	0	0	0	0	4	0.384615	2	6.06061	0	0	0	0	2	2.15054
H11	Q. acutissima	B	5	1.19617	0	0	0	0	5	0.480769	1	3.0303	0	0	0	0	1	1.07527
H12	Q. acutissima	C	4	0.956938	0	0	0	0	4	0.384615	2	6.06061	0	0	0	0	2	2.15054
H13	Q. acutissima, Q. variabilis	A	1	0.239234	0	0	12	2.73349	13	1.25	1	3.0303	0	0	1	2.43902	2	2.15054
H14	Q. acutissima, Q. chenii, Q. variabilis	A	12	2.87081	11	6.01093	1	0.22779	24	2.30769	1	3.0303	2	10.5263	1	2.43902	4	4.30108
H15	Q. acutissima, Q. chenii, Q. variabilis	B	3	0.717703	19	10.3825	17	3.87244	39	3.75	3	9.09091	2	10.5263	1	2.43902	6	6.45161
H16	Q. acutissima, Q. chenii	B	5	1.19617	10	5.46448	0	0	15	1.44231	1	3.0303	1	5.26316	0	0	2	2.15054
H17	Q. chenii	B	0	0	9	4.91803	0	0	9	0.865385	0	0	1	5.26316	0	0	1	1.07527
H18	Q. acutissima, Q. chenii, Q. variabilis	A	1	0.239234	2	1.0929	14	3.18907	17	1.63462	1	3.0303	1	5.26316	2	4.87805	4	4.30108
H19	Q. chenii	A	0	0	15	8.19672	0	0	15	1.44231	0	0	2	10.5263	0	0	2	2.15054
H20	Q. chenii	B	0	0	4	2.18579	0	0	4	0.384615	0	0	1	5.26316	0	0	1	1.07527
H21	Q. chenii	B	0	0	10	5.46448	0	0	10	0.961538	0	0	1	5.26316	0	0	1	1.07527
H22	Q. chenii	C	0	0	2	1.0929	0	0	2	0.192308	0	0	1	5.26316	0	0	1	1.07527
H23	Q. variabilis	A	0	0	0	0	34	7.74487	34	3.26923	0	0	0	0	4	9.7561	4	4.30108
H24	Q. variabilis	B	0	0	0	0	10	2.2779	10	0.961538	0	0	0	0	1	2.43902	1	1.07527
H25	Q. variabilis	B	0	0	0	0	1	0.22779	1	0.0961538	0	0	0	0	1	2.43902	1	1.07527
H26	Q. variabilis	A	0	0	0	0	3	0.683371	3	0.288462	0	0	0	0	1	2.43902	1	1.07527
H27	Q. variabilis	B	0	0	0	0	23	5.23918	23	2.21154	0	0	0	0	2	4.87805	2	2.15054
Shared haplotypes			355	84.9282	143	78.1421	368	83.8269	866	83.2692	32	96.9697	17	89.4737	37	90.2439	86	92.4731
Private haplotypes			63	15.0718	40	21.8579	71	16.1731	174	16.7308	10	30.303	5	26.3158	8	19.5122	23	24.7312

## Sheet: Table S5
Table S5. Nearby populations (seperated by < 300 km) belonging to different oak species and sharing chloroplast haplotypes except for H1.
Number	Shared haplotype	Population 1				Population 2				Distance (km)	Interspecific gene identity	Region
		Code	Species	Intraspecific gene identity	Location	Code	Species	Intraspecific gene identity	Location
1	H2	ATC	Quercus acutissima	1	Tengchong, Yunnan	VYB	Quercus variabilis	1	Baoshan, Yunnan	99.6194	1	Southwestern China
2	H2	CXN	Quercus chenii	1	Xianning, Hubei	VBMH	Quercus variabilis	0.857143	Luotian, Hubei	175.364	0.0714286	Central and eastern China
3	H2	CXN	Quercus chenii	1	Xianning, Hubei	VMS	Quercus variabilis	0.681818	Huoshan, Anhui	222.943	0.0833333	Central and eastern China
4	H6	AAK	Quercus acutissima	1	Ankang, Shaanxi	VAK	Quercus variabilis	1	Ankang, Shaanxi	0.187472	1	Central and eastern China
5	H6	AAK	Quercus acutissima	1	Ankang, Shaanxi	VSMX	Quercus variabilis	1	Sanmenxia, Henan	287.037	1	Central and eastern China
6	H6	AXY	Quercus acutissima	0.327273	Xiangyang, Hubei	VHY	Quercus variabilis	0	Yichang, Hubei	195.928	0.272727	Central and eastern China
7	H6	AXY	Quercus acutissima	0.327273	Xiangyang, Hubei	VSMX	Quercus variabilis	1	Sanmenxia, Henan	292.153	0.545455	Central and eastern China
8	H6	AXY	Quercus acutissima	0.327273	Xiangyang, Hubei	VXY	Quercus variabilis	0.266667	Xinyang, Henan	174.129	0.181818	Central and eastern China
9	H6	ANZ	Quercus acutissima	0.580952	Nanzhao, Henan	VSMX	Quercus variabilis	1	Sanmenxia, Henan	131.087	0.733333	Central and eastern China
10	H6	ANZ	Quercus acutissima	0.580952	Nanzhao, Henan	VXY	Quercus variabilis	0.266667	Xinyang, Henan	240.396	0.244444	Central and eastern China
11	H6	AJGS	Quercus acutissima	0.242424	Xinyang, Henan	VBMH	Quercus variabilis	0.857143	Luotian, Hubei	185.623	0.077381	Central and eastern China
12	H6	AJGS	Quercus acutissima	0.242424	Xinyang, Henan	VXY	Quercus variabilis	0.266667	Xinyang, Henan	32.8047	0.0277778	Central and eastern China
13	H6	AWTM	Quercus acutissima	0.320513	Lin'an, Zhejiang	CZN	Quercus chenii	1	Lin'an, Zhejiang	13.6703	0.538462	Central and eastern China
14	H7	AJGS	Quercus acutissima	0.242424	Xinyang, Henan	CWN	Quercus chenii	1	Wuning, Jiangxi	298.229	0.333333	Central and eastern China
15	H7	AHB	Quercus acutissima	0.163636	Huaibei, Anhui	VNJ	Quercus variabilis	1	Jurong, Jiangsu	286.753	0.181818	Central and eastern China
16	H7	ALYG	Quercus acutissima	1	Lianyungang, Jiangsu	VNJ	Quercus variabilis	1	Jurong, Jiangsu	278.967	1	Central and eastern China
17	H7	AWTM	Quercus acutissima	0.320513	Lin'an, Zhejiang	CBY	Quercus chenii	1	Lishui, Zhejiang	209.304	0.153846	Central and eastern China
18	H7	AWTM	Quercus acutissima	0.320513	Lin'an, Zhejiang	VCW	Quercus variabilis	1	Qimen, Anhui	199.078	0.153846	Central and eastern China
19	H7	AWTM	Quercus acutissima	0.320513	Lin'an, Zhejiang	VNJ	Quercus variabilis	1	Jurong, Jiangsu	202.487	0.153846	Central and eastern China
20	H7	AYT	Quercus acutissima	0.444444	Yantai, Shandong	VSY	Quercus variabilis	1	Yantai, Shandong	3.31784	0.666667	Northeastern China
21	H7	AYT	Quercus acutissima	0.444444	Yantai, Shandong	VLD	Quercus variabilis	1	Dalian, Liaoning	202.912	0.666667	Northeastern China
22	H7	ADL	Quercus acutissima	1	Dalian, Liaoning	VSY	Quercus variabilis	1	Yantai, Shandong	198.376	1	Northeastern China
23	H7	ADL	Quercus acutissima	1	Dalian, Liaoning	VLD	Quercus variabilis	1	Dalian, Liaoning	2.80973	1	Northeastern China
24	H7	CWN	Quercus chenii	1	Wuning, Jiangxi	VJX	Quercus variabilis	0.5	Yongxiu, Jiangxi	62.8932	0.75	Central and eastern China
25	H7	CWN	Quercus chenii	1	Wuning, Jiangxi	VCW	Quercus variabilis	1	Qimen, Anhui	249.088	1	Central and eastern China
26	H7	CBY	Quercus chenii	1	Lishui, Zhejiang	VCW	Quercus variabilis	1	Qimen, Anhui	260.756	1	Central and eastern China
27	H8	AXY	Quercus acutissima	0.327273	Xiangyang, Hubei	VNY	Quercus variabilis	1	Neixiang, Henan	169.053	0.0909091	Central and eastern China
28	H8	ANZ	Quercus acutissima	0.580952	Nanzhao, Henan	VNY	Quercus variabilis	1	Neixiang, Henan	19.4045	0.266667	Central and eastern China
29	H14	AQY	Quercus acutissima	1	Qingyang, Anhui	CLU	Quercus chenii	0.8	Lushan, Jiangxi	244.773	0.1	Central and eastern China
30	H14	AQY	Quercus acutissima	1	Qingyang, Anhui	CQY	Quercus chenii	1	Qingyang, Anhui	0	1	Central and eastern China
31	H14	AQY	Quercus acutissima	1	Qingyang, Anhui	VHZ	Quercus variabilis	0	Lin'an, Zhejiang	197.935	0.333333	Central and eastern China
32	H14	CQY	Quercus chenii	1	Qingyang, Anhui	VHZ	Quercus variabilis	0	Lin'an, Zhejiang	197.935	0.333333	Central and eastern China
33	H15	AWTM	Quercus acutissima	0.320513	Lin'an, Zhejiang	CHS	Quercus chenii	1	Xiuning, Anhui	129.348	0.0769231	Central and eastern China
34	H15	AWTM	Quercus acutissima	0.320513	Lin'an, Zhejiang	CTM	Quercus chenii	1	Lin'an, Zhejiang	0	0.0769231	Central and eastern China
35	H15	AZH	Quercus acutissima	NA	Zhuanghe, Liaoning	VLZ	Quercus variabilis	1	Zhuanghe, Liaoning	17.2936	1	Northeastern China
36	H16	ANL	Quercus acutissima	1	Ruyuan, Guangdong	CYZ	Quercus chenii	1	Yizhang, Hunan	33.7089	1	Central and eastern China
37	H18	ABJ	Quercus acutissima	NA	Baojing, Hunan	CTY	Quercus chenii	1	Taoyuan, Hunan	202.881	1	Central and eastern China
38	H18	ABJ	Quercus acutissima	NA	Baojing, Hunan	VHH	Quercus variabilis	1	Huaihua, Hunan	150.352	1	Central and eastern China
39	H18	CTY	Quercus chenii	1	Taoyuan, Hunan	VHH	Quercus variabilis	1	Huaihua, Hunan	192.981	1	Central and eastern China

## Sheet: Table S6
Table S6. Relationships between chloroplast DNA (cpDNA) haplotypes detected in this study and haplotypes detected for a single species or a pair of species using more chloroplast DNA markers.
Haplotype	Species	Lineage	Corresponding haplotype in other studies
			Chen et al., 2012 (atpB-rbcL, trnH-psbA, trnL-trnF)	Zhang et al., 2015b (atpB-rbcL, trnH-psbA, trnS-trnG)	Li et al., 2019 (atpB-rbcL, trnH-psbA, trnS-trnG, trnS-trnT)	Li et al., 2022 (atpB-rbcL, trnH-psbA, trnS-trnG)
H2	Q. acutissima, Q. chenii, Q. variabilis	A	H4, H21	H2, H14	H5	H2, H6, H27
H7	Q. acutissima, Q. chenii, Q. variabilis	A	H8, H11, H16, H20	H3, H9	H12	H8, H19, H25
H8	Q. acutissima, Q. chenii, Q. variabilis	A	H23	H16	H9	H10
H13	Q. acutissima, Q. variabilis	A	H24	H15	-	H15
H14	Q. acutissima, Q. chenii, Q. variabilis	A	H7, H18	H4	H13, H15	H17, H26
H18	Q. acutissima, Q. chenii, Q. variabilis	A	H14	-	H2, H4	H22
H19	Q. chenii	A	-	-	H6	H23
H23	Q. variabilis	A	H9, H19	-	-	-
H26	Q. variabilis	A	H26	-	-	-
H1	Q. acutissima, Q. chenii, Q. variabilis	B	H2, H5, H12, H13, H15, H17	H1, H5	H1, H3, H17	H1, H16
H3	Q. acutissima	B	-	H11	-	H3
H4	Q. acutissima	B	-	H10	-	H4
H5	Q. acutissima	B	-	H6	-	H5
H10	Q. acutissima	B	-	H13	-	H12
H11	Q. acutissima	B	-	H17	-	H13
H15	Q. acutissima, Q. chenii, Q. variabilis	B	H6	H7	H18	H18
H16	Q. acutissima, Q. chenii	B	-	-	H8	H20
H17	Q. chenii	B	-	-	H11	H21
H20	Q. chenii	B	-	-	H7	H24
H21	Q. chenii	B	-	-	H10	H28
H24	Q. variabilis	B	H22	-	-	-
H25	Q. variabilis	B	H25	-	-	-
H27	Q. variabilis	B	H1	-	-	-
H6	Q. acutissima, Q. chenii, Q. variabilis	C	H3	H12, H19	H14	H7, H9
H9	Q. acutissima, Q. variabilis	C	H10	H18	-	H11
H12	Q. acutissima	C	-	H8	-	H14
H22	Q. chenii	C	-	-	H16	H29

## Sheet: Table S7
Table S7. Interspecific gene identities for sympatric populations of East Asian Cerris oaks. The most widespread ancestral haplotype H1 was not used to in these analyses.
Number	Population 1				Population 2				Interspecific gene identity
	Code	Species	Intraspecific gene identity	Location	Code	Species	Intraspecific gene identity	Location
1	AAK	Quercus acutissima	1	Ankang, Shaanxi	VAK	Quercus variabilis	1	Ankang, Shaanxi	1
2	ANL	Quercus acutissima	1	Ruyuan, Guangdong	VGD	Quercus variabilis	1	Ruyuan, Guangdong	0
3	AQY	Quercus acutissima	1	Qingyang, Anhui	CQY	Quercus chenii	1	Qingyang, Anhui	1
4	AWTM	Quercus acutissima	0.320513	Lin'an, Zhejiang	CTM	Quercus chenii	1	Lin'an, Zhejiang	0.0769231
5	AYT	Quercus acutissima	0.444444	Yantai, Shandong	VSY	Quercus variabilis	1	Yantai, Shandong	0.666667
6	ADL	Quercus acutissima	1	Dalian, Liaoning	VLD	Quercus variabilis	1	Dalian, Liaoning	1
